# Supplementary material for: Coumarin-Based Dual Inhibitors of Human Carbonic Anhydrases and Monoamine Oxidases Featuring Amino Acyl and (Pseudo)-Dipeptidyl Appendages: In Vitro and Computational Studies
Source: Molecules. 2022 Nov 15;27(22):7884. doi: 10.3390/molecules27227884 (PMC9692511; doi:10.3390/molecules27227884)
Supplement: Supplementary file 1 [file molecules-27-07884-s001.zip]

Archive with 1 entries (1 files):
- molecules-2005767-supplementary.pdf
